# Supplementary material for: The Role of Peroxisome Proliferator-Activated Receptors and Their Transcriptional Coactivators Gene Variations in Human Trainability: A Systematic Review
Source: Int J Mol Sci. 2018 May 15;19(5):1472. doi: 10.3390/ijms19051472 (PMC5983571; doi:10.3390/ijms19051472)
Supplement: Supplementary file 1 [file ijms-19-01472-s001.zip]

Archive with 2 entries (2 files):
- Supplementary_material_1.pdf
- SupplementaryMaterial_2.pdf
